# Supplementary material for: Rediscovery of Lobonychiumpalpiplus Roewer, 1938 (Opiliones, Laniatores, Epedanidae) in Sabah, Malaysia
Source: Zookeys. 2018 Sep 13;(785):29–40. doi: 10.3897/zookeys.785.26389 (PMC6160758; doi:10.3897/zookeys.785.26389)
Supplement: XML Treatment for Lobonychium [file zookeys.785.26389-treatment1.xml]

<!DOCTYPE tp:taxon-treatment
  PUBLIC "-//TaxonX//DTD Taxonomic Treatment Publishing DTD v0 20100105//EN" "tax-treatment-NSO.dtd">
<tp:taxon-treatment xmlns:tp="http://www.plazi.org/taxpub"><tp:treatment-meta><kwd-group><label>Taxon classification</label><kwd><named-content xmlns:xlink="http://www.w3.org/1999/xlink" content-type="kingdom">Animalia</named-content></kwd><kwd><named-content xmlns:xlink="http://www.w3.org/1999/xlink" content-type="order">Opiliones</named-content></kwd><kwd><named-content xmlns:xlink="http://www.w3.org/1999/xlink" content-type="family">Epedanidae</named-content></kwd></kwd-group><mixed-citation publication-type="journal"><person-group><name><surname>Zhang</surname><given-names>Chao</given-names></name><name><surname>Martens</surname><given-names>Jochen</given-names></name></person-group><article-title>Rediscovery of <italic><tp:taxon-name><tp:taxon-name-part taxon-name-part-type="genus" reg="Lobonychium">Lobonychium</tp:taxon-name-part><tp:taxon-name-part taxon-name-part-type="species" reg="palpiplus">palpiplus</tp:taxon-name-part></tp:taxon-name></italic> Roewer, 1938 (<tp:taxon-name><tp:taxon-name-part taxon-name-part-type="order">Opiliones</tp:taxon-name-part></tp:taxon-name>, <tp:taxon-name><tp:taxon-name-part taxon-name-part-type="suborder">Laniatores</tp:taxon-name-part></tp:taxon-name>, <tp:taxon-name><tp:taxon-name-part taxon-name-part-type="family">Epedanidae</tp:taxon-name-part></tp:taxon-name>) in Sabah, Malaysia</article-title><source>Zookeys</source><day>13</day><month>9</month><year>2018</year><volume>2018</volume><issue>785</issue><fpage>29</fpage><lpage>40</lpage><pub-id pub-id-type="doi">10.3897/zookeys.785.26389</pub-id></mixed-citation></tp:treatment-meta><tp:nomenclature><tp:taxon-name>
                <tp:taxon-name-part taxon-name-part-type="genus" reg="Lobonychium">Lobonychium</tp:taxon-name-part>
              </tp:taxon-name><tp:taxon-authority>Roewer, 1938</tp:taxon-authority><tp:nomenclature-citation-list><tp:nomenclature-citation><tp:taxon-name>
                    <tp:taxon-name-part taxon-name-part-type="genus" reg="Lobonychium">Lobonychium</tp:taxon-name-part>
                  </tp:taxon-name><comment>Roewer, 1938: 125.</comment></tp:nomenclature-citation></tp:nomenclature-citation-list></tp:nomenclature><tp:treatment-sec sec-type="type species" id="SECID0EEFAC"><title>Type species:</title><p><italic><tp:taxon-name><tp:taxon-name-part taxon-name-part-type="genus" reg="Lobonychium">Lobonychium</tp:taxon-name-part><tp:taxon-name-part taxon-name-part-type="species" reg="palpiplus">palpiplus</tp:taxon-name-part></tp:taxon-name></italic> Roewer, 1938, by monotypy.</p></tp:treatment-sec><tp:treatment-sec sec-type="etymology" id="SECID0EVFAC"><title>Etymology.</title><p>The name <italic><tp:taxon-name><tp:taxon-name-part taxon-name-part-type="genus" reg="Lobonychium">Lobonychium</tp:taxon-name-part></tp:taxon-name></italic> is derived from the Greek <italic>λοβός</italic>, meaning lobe of the ear, and the Latinized Greek <italic>onyx</italic> (genitive <italic>onychos</italic>), meaning claw.</p></tp:treatment-sec><tp:treatment-sec sec-type="diagnosis" id="SECID0EIGAC"><title>Diagnosis.</title><p>Body, including ocularium, unarmed. Basichelicerite and tibia II elongate. Basichelicerite dorsally with conspicuous granules. Femur of pedipalp ventrally with a row of seven setiferous tubercles. Distitarsus I with two tarsomeres, distitarsus II with three. Double claws of tarsi III–IV with basal lobes, untoothed; no scopula. Ventral plate of penis forming a heart-shaped stereoscopic structure (ventral view, Fig. <xref ref-type="fig" rid="F3">28</xref>). Glans partially sunken into dorsally depressed portion of pars distalis (Fig. <xref ref-type="fig" rid="F3">26</xref>). Stylus with capsula interna sunken into capsula externa (Fig. <xref ref-type="fig" rid="F3">27</xref>).</p></tp:treatment-sec><tp:treatment-sec sec-type="Sexual dimorphism" id="SECID0E1GAC"><title>Sexual dimorphism.</title><p>Tibia II in male distended at distal portion, but normal in female.</p></tp:treatment-sec><tp:treatment-sec sec-type="remarks" id="SECID0E6GAC"><title>Remarks.</title><p>Within the subfamily <tp:taxon-name><tp:taxon-name-part taxon-name-part-type="subfamily">Epedaninae</tp:taxon-name-part></tp:taxon-name>, <italic><tp:taxon-name><tp:taxon-name-part taxon-name-part-type="genus" reg="Lobonychium">Lobonychium</tp:taxon-name-part></tp:taxon-name></italic> is morphologically similar to <italic><tp:taxon-name><tp:taxon-name-part taxon-name-part-type="genus" reg="Epedanidus">Epedanidus</tp:taxon-name-part></tp:taxon-name></italic> Roewer, 1943, <italic><tp:taxon-name><tp:taxon-name-part taxon-name-part-type="genus" reg="Metepedanulus">Metepedanulus</tp:taxon-name-part></tp:taxon-name></italic> Roewer, 1913, and <italic><tp:taxon-name><tp:taxon-name-part taxon-name-part-type="genus" reg="Zepedanulus">Zepedanulus</tp:taxon-name-part></tp:taxon-name></italic> Roewer, 1927 in having an unarmed body. Besides, <italic><tp:taxon-name><tp:taxon-name-part taxon-name-part-type="genus" reg="Lobonychium">Lobonychium</tp:taxon-name-part></tp:taxon-name></italic> and <italic><tp:taxon-name><tp:taxon-name-part taxon-name-part-type="genus" reg="Caletorellus">Caletorellus</tp:taxon-name-part></tp:taxon-name></italic> Roewer, 1938 have characteristic basal lobes or medial branches on double claws of tarsi III–IV (<xref ref-type="bibr" rid="B12">Roewer 1938</xref>: 125, 129, fig. 4 b–d). However, <italic><tp:taxon-name><tp:taxon-name-part taxon-name-part-type="genus" reg="Lobonychium">Lobonychium</tp:taxon-name-part></tp:taxon-name></italic> is noticeably distinct from these epedanids by the pedipalp femur, medially with a row of seven setiferous tubercles.</p></tp:treatment-sec><tp:treatment-sec sec-type="distribution" id="SECID0E4IAC"><title>Distribution.</title><p>The type locality is at or near the city of Pontianak (Fig. <xref ref-type="fig" rid="F6">36 A</xref>), Indonesia. The new records are from Malaysia, at Trus Madi Mountain (Fig. <xref ref-type="fig" rid="F6">36 B</xref>) and Kalabakan (Fig. <xref ref-type="fig" rid="F6">36 C</xref>).</p></tp:treatment-sec><tp:treatment-sec><!--Section generated to contain objects referenced in tp:taxon-treatment.--><fig id="F3" position="float" orientation="portrait"><label>Figures 23–30.</label><caption><p><italic><tp:taxon-name><tp:taxon-name-part taxon-name-part-type="genus" reg="Lobonychium">Lobonychium</tp:taxon-name-part><tp:taxon-name-part taxon-name-part-type="species" reg="palpiplus">palpiplus</tp:taxon-name-part></tp:taxon-name></italic> Roewer, 1938 (<abbrev xmlns:xlink="http://www.w3.org/1999/xlink" content-type="institution" xlink:title="Museum of Hebei University, Baoding, China" id="ABBRID0E4IAE" xlink:type="simple">MHBU</abbrev>-Opi-20151208m) <bold>23</bold> Penis, ventral view <bold>24</bold> Same, dorsal view <bold>25</bold> Same, lateral view <bold>26</bold> Distal part of penis, lateral view <bold>27</bold> cross-section through glans and truncus at the marked point <bold>28</bold> Distal part of penis (expanded), ventral view <bold>29</bold> Same, dorsal view <bold>30</bold> Same, lateral view. Abbreviations: <bold>CE</bold> capsula externa (follis) <bold>CI</bold> capsula interna <bold>G</bold> glans <bold>S</bold> stylus <bold>VF</bold> ventral frame. Scale bars: 0.25 mm.</p></caption><graphic xmlns:xlink="http://www.w3.org/1999/xlink" xlink:href="zookeys-785-029-g003.jpg" position="float" orientation="portrait" xlink:type="simple" id="oo_228836.jpg"/></fig><fig id="F6" position="float" orientation="portrait"><label>Figure 36.</label><caption><p>Distribution of <italic><tp:taxon-name><tp:taxon-name-part taxon-name-part-type="genus" reg="Lobonychium">Lobonychium</tp:taxon-name-part><tp:taxon-name-part taxon-name-part-type="species" reg="palpiplus">palpiplus</tp:taxon-name-part></tp:taxon-name></italic> Roewer, 1938 in Borneo. <bold>A</bold> type locality <bold>B</bold> Trus Madi Mountain <bold>C</bold> Kalabakan.</p></caption><graphic xmlns:xlink="http://www.w3.org/1999/xlink" xlink:href="zookeys-785-029-g006.jpg" position="float" orientation="portrait" xlink:type="simple" id="oo_228839.jpg"/></fig></tp:treatment-sec><ref-list><ref id="B12"><mixed-citation xmlns:xlink="http://www.w3.org/1999/xlink" xlink:type="simple"><person-group><name name-style="western"><surname>Roewer</surname><given-names>CF</given-names></name></person-group> (<year>1938</year>) <article-title>Über <tp:taxon-name>Acrobuninae</tp:taxon-name>, <tp:taxon-name><tp:taxon-name-part taxon-name-part-type="subfamily">Epedaninae</tp:taxon-name-part></tp:taxon-name> und <tp:taxon-name>Sarasinicinae</tp:taxon-name>. Weitere Weberknechte IX.</article-title><source>Veröffentlichungen aus dem Deutschen Kolonial- und Übersee-Museum in Bremen</source><volume>2</volume>: <fpage>81</fpage>–<lpage>169</lpage>.</mixed-citation></ref></ref-list></tp:taxon-treatment>
