# Supplementary material for: Rediscovery of Lobonychiumpalpiplus Roewer, 1938 (Opiliones, Laniatores, Epedanidae) in Sabah, Malaysia
Source: Zookeys. 2018 Sep 13;(785):29–40. doi: 10.3897/zookeys.785.26389 (PMC6160758; doi:10.3897/zookeys.785.26389)
Supplement: XML Treatment for Lobonychium palpiplus [file zookeys.785.26389-treatment2.xml]

<!DOCTYPE tp:taxon-treatment
  PUBLIC "-//TaxonX//DTD Taxonomic Treatment Publishing DTD v0 20100105//EN" "tax-treatment-NSO.dtd">
<tp:taxon-treatment xmlns:tp="http://www.plazi.org/taxpub"><tp:treatment-meta><kwd-group><label>Taxon classification</label><kwd><named-content xmlns:xlink="http://www.w3.org/1999/xlink" content-type="kingdom">Animalia</named-content></kwd><kwd><named-content xmlns:xlink="http://www.w3.org/1999/xlink" content-type="order">Opiliones</named-content></kwd><kwd><named-content xmlns:xlink="http://www.w3.org/1999/xlink" content-type="family">Epedanidae</named-content></kwd></kwd-group><mixed-citation publication-type="journal"><person-group><name><surname>Zhang</surname><given-names>Chao</given-names></name><name><surname>Martens</surname><given-names>Jochen</given-names></name></person-group><article-title>Rediscovery of <italic><tp:taxon-name><tp:taxon-name-part taxon-name-part-type="genus" reg="Lobonychium">Lobonychium</tp:taxon-name-part><tp:taxon-name-part taxon-name-part-type="species" reg="palpiplus">palpiplus</tp:taxon-name-part></tp:taxon-name></italic> Roewer, 1938 (<tp:taxon-name><tp:taxon-name-part taxon-name-part-type="order">Opiliones</tp:taxon-name-part></tp:taxon-name>, <tp:taxon-name><tp:taxon-name-part taxon-name-part-type="suborder">Laniatores</tp:taxon-name-part></tp:taxon-name>, <tp:taxon-name><tp:taxon-name-part taxon-name-part-type="family">Epedanidae</tp:taxon-name-part></tp:taxon-name>) in Sabah, Malaysia</article-title><source>Zookeys</source><day>13</day><month>9</month><year>2018</year><volume>2018</volume><issue>785</issue><fpage>29</fpage><lpage>40</lpage><pub-id pub-id-type="doi">10.3897/zookeys.785.26389</pub-id></mixed-citation></tp:treatment-meta><tp:nomenclature><tp:taxon-name>
                <tp:taxon-name-part taxon-name-part-type="genus" reg="Lobonychium">Lobonychium</tp:taxon-name-part>
                <tp:taxon-name-part taxon-name-part-type="species" reg="palpiplus">palpiplus</tp:taxon-name-part>
              </tp:taxon-name><tp:taxon-authority>Roewer, 1938</tp:taxon-authority><xref ref-type="fig" rid="F1">Figs 1–7</xref><xref ref-type="fig" rid="F2">, 8–22</xref><xref ref-type="fig" rid="F3">, 23–30</xref><xref ref-type="fig" rid="F4">, 31–34</xref><xref ref-type="fig" rid="F6">, 36</xref><tp:nomenclature-citation-list><tp:nomenclature-citation><tp:taxon-name>
                    <tp:taxon-name-part taxon-name-part-type="genus" reg="Lobonychium">Lobonychium</tp:taxon-name-part>
                    <tp:taxon-name-part taxon-name-part-type="species" reg="palpiplus">palpiplus</tp:taxon-name-part>
                  </tp:taxon-name><comment>Roewer, 1938: 125, fig. 44.</comment></tp:nomenclature-citation></tp:nomenclature-citation-list></tp:nomenclature><tp:treatment-sec sec-type="Type specimens" id="SECID0EULAC"><title>Type specimens.</title><p>Male lectotype (<abbrev xmlns:xlink="http://www.w3.org/1999/xlink" content-type="institution" xlink:title="Senckenberg Museum, Frankfurt, Germany" id="ABBRID0E1LAC" xlink:type="simple">SMF</abbrev>-5376-1201), here designated, labeled: “<italic><tp:taxon-name><tp:taxon-name-part taxon-name-part-type="genus" reg="Lobonychium">Lobonychium</tp:taxon-name-part><tp:taxon-name-part taxon-name-part-type="species" reg="palpiplus">palpiplus</tp:taxon-name-part></tp:taxon-name></italic>, male lectotype (<abbrev xmlns:xlink="http://www.w3.org/1999/xlink" content-type="institution" xlink:title="Senckenberg Museum, Frankfurt, Germany" id="ABBRID0EKMAC" xlink:type="simple">SMF</abbrev>-5376-1201), designated by Chao Zhang [handwritten]”.</p><p>All types (lectotype and two paralectotypes) from Pontianak [<named-content xmlns:xlink="http://www.w3.org/1999/xlink" content-type="dwc:verbatimCoordinates" xlink:type="simple"><named-content content-type="geo-json" specific-use="{&#34;type&#34;:&#34;Point&#34;,&#34;coordinates&#34;:[109.333333,-0.016667]}" id="NCID0EUMAC" xlink:type="simple">00°01'S, 109°20'E</named-content></named-content>], Borneo (West Kalimantan, Indonesia), deposited in the Senckenberg Museum Frankfurt, Germany, labeled: “Arachn. Coll. Roewer – Lfd. No. 5376, Opil: <tp:taxon-name><tp:taxon-name-part taxon-name-part-type="subfamily">Epedaninae</tp:taxon-name-part></tp:taxon-name> No. 16, <italic><tp:taxon-name><tp:taxon-name-part taxon-name-part-type="genus" reg="Lobonychium">Lobonychium</tp:taxon-name-part><tp:taxon-name-part taxon-name-part-type="species" reg="palpiplus">palpiplus</tp:taxon-name-part></tp:taxon-name></italic> Rwr [abbreviation for Roewer], 2♂1♀, Borneo: Pontianak, Typus, Roewer det. 1935” (Fig. <xref ref-type="fig" rid="F5">35</xref>) (examined).</p><p>Additional material examined. 1♂ (<abbrev xmlns:xlink="http://www.w3.org/1999/xlink" content-type="institution" xlink:title="Museum of Hebei University, Baoding, China" id="ABBRID0ENNAC" xlink:type="simple">MHBU</abbrev>-Opi-20151208m) and 2♀, (<abbrev xmlns:xlink="http://www.w3.org/1999/xlink" content-type="institution" xlink:title="Museum of Hebei University, Baoding, China" id="ABBRID0ESNAC" xlink:type="simple">MHBU</abbrev>-Opi-20151208f, <abbrev xmlns:xlink="http://www.w3.org/1999/xlink" content-type="institution" xlink:title="Museum of Hebei University, Baoding, China" id="ABBRID0EXNAC" xlink:type="simple">MHBU</abbrev>-Opi-2015120801f), Malaysia: Sabah, Trus Madi Mountain, about 1103 m alt. <named-content xmlns:xlink="http://www.w3.org/1999/xlink" content-type="dwc:verbatimCoordinates" xlink:type="simple"><named-content content-type="geo-json" specific-use="{&#34;type&#34;:&#34;Point&#34;,&#34;coordinates&#34;:[116.433067,5.427283]}" id="NCID0E6NAC" xlink:type="simple">05°25.637'N, 116°25.984'E</named-content></named-content>, October 9, 2015, Z. Z. Gao leg.; 1♀, Malaysia: Sabah, Trus Madi Mountain, about 1081 m alt. <named-content xmlns:xlink="http://www.w3.org/1999/xlink" content-type="dwc:verbatimCoordinates" xlink:type="simple"><named-content content-type="geo-json" specific-use="{&#34;type&#34;:&#34;Point&#34;,&#34;coordinates&#34;:[116.453950,5.435183]}" id="NCID0EHOAC" xlink:type="simple">05°26.111'N, 116°27.237'</named-content></named-content>E, October 10, 2015, Z. Z. Gao leg.; 1♀, Malaysia: Sabah, Trus Madi Mountain, about 760 m alt. <named-content xmlns:xlink="http://www.w3.org/1999/xlink" content-type="dwc:verbatimCoordinates" xlink:type="simple"><named-content content-type="geo-json" specific-use="{&#34;type&#34;:&#34;Point&#34;,&#34;coordinates&#34;:[116.448933,5.459967]}" id="NCID0EPOAC" xlink:type="simple">05°27.598'N, 116°26.936'E</named-content></named-content>, October 12, 2015, Z. Z. Gao leg.; 1♀, Malaysia: Sabah, Kalabakan, about 330 m alt. <named-content xmlns:xlink="http://www.w3.org/1999/xlink" content-type="dwc:verbatimCoordinates" xlink:type="simple"><named-content content-type="geo-json" specific-use="{&#34;type&#34;:&#34;Point&#34;,&#34;coordinates&#34;:[117.167000,4.542033]}" id="NCID0EXOAC" xlink:type="simple">04°32.522'N, 117°10.020'E</named-content></named-content>, October 18, 2015, Z. Z. Gao leg.; 2♀, Malaysia: Sabah, Trus Madi Mountain, about 1121 m alt. 0<named-content xmlns:xlink="http://www.w3.org/1999/xlink" content-type="dwc:verbatimCoordinates" xlink:type="simple"><named-content content-type="geo-json" specific-use="{&#34;type&#34;:&#34;Point&#34;,&#34;coordinates&#34;:[116.455150,5.442150]}" id="NCID0E6OAC" xlink:type="simple">5°26.529'N, 116°27.309'E</named-content></named-content>, May 1, 2017, C. Jin leg.; 1♂1♀, Malaysia: Sabah, Trus Madi Mountain, about 1081 m alt. <named-content xmlns:xlink="http://www.w3.org/1999/xlink" content-type="dwc:verbatimCoordinates" xlink:type="simple"><named-content content-type="geo-json" specific-use="{&#34;type&#34;:&#34;Point&#34;,&#34;coordinates&#34;:[116.453950,5.435183]}" id="NCID0EHPAC" xlink:type="simple">05°26.111'N, 116°27.237'E</named-content></named-content>, May 3, 2017, C. Jin leg.</p></tp:treatment-sec><tp:treatment-sec sec-type="redescription" id="SECID0EMPAC"><title>Redescription.</title><p>Male (<abbrev xmlns:xlink="http://www.w3.org/1999/xlink" content-type="institution" xlink:title="Museum of Hebei University, Baoding, China" id="ABBRID0ESPAC" xlink:type="simple">MHBU</abbrev>-Opi-20151208m) habitus as in Figs <xref ref-type="fig" rid="F1">1</xref>, <xref ref-type="fig" rid="F2">8–9</xref>, <xref ref-type="fig" rid="F4">31</xref>. Coloration (Fig. <xref ref-type="fig" rid="F4">31</xref>): entire body rusty yellow, with somewhat dark brown to blackish brown patches on dorsum; median area of carapace with dark brown reticulations; both lateral ridges of scutum with blackish brown stripes; opisthosomal region of scutum banded with a dark brown outline; a dark brown band across posterior margin of scutum; free tergites I–III each with a dark brown band; coxa with dark brown reticulations; free sternites with transverse dark brown band; chelicerae and pedipalp reticulated; trochanters of all legs pale yellow, femur, patella, tibia and metatarsus with black reticulations, tarsus lighter.</p><fig id="F1" position="float" orientation="portrait"><label>Figures 1–7.</label><caption><p><italic><tp:taxon-name><tp:taxon-name-part taxon-name-part-type="genus" reg="Lobonychium">Lobonychium</tp:taxon-name-part><tp:taxon-name-part taxon-name-part-type="species" reg="palpiplus">palpiplus</tp:taxon-name-part></tp:taxon-name></italic> Roewer, 1938, male (<abbrev xmlns:xlink="http://www.w3.org/1999/xlink" content-type="institution" xlink:title="Museum of Hebei University, Baoding, China" id="ABBRID0E2AAE" xlink:type="simple">MHBU</abbrev>-Opi-20151208m) (<bold>1–6</bold>), female (<abbrev xmlns:xlink="http://www.w3.org/1999/xlink" content-type="institution" xlink:title="Museum of Hebei University, Baoding, China" id="ABBRID0ECBAE" xlink:type="simple">MHBU</abbrev>-Opi-20151208f) (<bold>7</bold>) <bold>1</bold> Body, lateral view <bold>2</bold> Left chelicera, medial view <bold>3</bold> Same, ectal view <bold>4</bold> Cheliceral fingers, frontal view <bold>5</bold> Basal segment of left chelicera, dorsal view <bold>6</bold> Left pedipalp, medial view <bold>7</bold> Right pedipalp, medial view. Scale bars: 1mm (<bold>1, 6–7</bold>); 0.5 mm (<bold>2–3, 5</bold>); 0.25 mm (<bold>4</bold>).</p></caption><graphic xmlns:xlink="http://www.w3.org/1999/xlink" xlink:href="zookeys-785-029-g001.jpg" position="float" orientation="portrait" xlink:type="simple" id="oo_228834.jpg"/></fig><p><bold>Dorsum</bold> (Figs <xref ref-type="fig" rid="F2">8</xref>, <xref ref-type="fig" rid="F4">31</xref>). Scutum elongate in appearance, both sides straight, nearly parallel, widest portion of body at scutal area IV, abdomen bluntly pointed posteriorly. Carapace unarmed on lateral portion of anterior margin. Surface of dorsum smooth. Ocularium low and oval, unarmed, removed from anterior border of scutum by 0.16 mm. Borders of opisthosomal scutum parallel to each other. Free tergites and anal operculum unarmed.</p><fig id="F2" position="float" orientation="portrait"><label>Figures 8–22.</label><caption><p><italic><tp:taxon-name><tp:taxon-name-part taxon-name-part-type="genus" reg="Lobonychium">Lobonychium</tp:taxon-name-part><tp:taxon-name-part taxon-name-part-type="species" reg="palpiplus">palpiplus</tp:taxon-name-part></tp:taxon-name></italic> Roewer, 1938, male (<abbrev xmlns:xlink="http://www.w3.org/1999/xlink" content-type="institution" xlink:title="Museum of Hebei University, Baoding, China" id="ABBRID0EBDAE" xlink:type="simple">MHBU</abbrev>-Opi-20151208m) (<bold>8–16</bold>), female (<abbrev xmlns:xlink="http://www.w3.org/1999/xlink" content-type="institution" xlink:title="Museum of Hebei University, Baoding, China" id="ABBRID0EIDAE" xlink:type="simple">MHBU</abbrev>-Opi-20151208f) (<bold>17–22</bold>) <bold>8</bold> Body, dorsal view <bold>9</bold> Same, ventral view <bold>10</bold> Right tarsus I, retrolateral view <bold>11</bold> Distal segment of right tarsus III, retrolateral view <bold>12–15</bold> Patellae and tibiae of left legs, prolateral view <bold>12</bold> Leg I <bold>13</bold> Leg II <bold>14</bold> Leg III <bold>15</bold> Leg IV <bold>16</bold> Basal segment of right chelicera, dorsal view <bold>17</bold> Body, dorsal view <bold>18</bold> Right chelicera, ectal view <bold>19</bold> Cheliceral fingers, frontal view <bold>20</bold> Basal segment of left chelicera, ectal view <bold>21</bold> Patella and tibia of left leg II, prolateral view <bold>22</bold> Ovipositor, ventral view. Scale bars: 1 mm (<bold>8–9, 12–15, 17, 21</bold>); 0.5 mm (<bold>10, 16, 18, 20</bold>); 0.25 mm (<bold>11, 19, 22</bold>).</p></caption><graphic xmlns:xlink="http://www.w3.org/1999/xlink" xlink:href="zookeys-785-029-g002.jpg" position="float" orientation="portrait" xlink:type="simple" id="oo_228835.jpg"/></fig><p><bold>Venter</bold> (Fig. <xref ref-type="fig" rid="F2">9</xref>). Surface of coxa I tuberculated, antero-dorsally with a coarse tubercle, and a row of five tubercles on ventral surface. Coxa II with a row of small granules on ventral surface. Coxae III and IV nearly smooth aside from a row of small teeth on front and rear margins of coxa III. Genital operculum and free sternites with seta-tipped granules. Spiracles clearly visible.</p><p><bold>Chelicerae</bold> (Figs <xref ref-type="fig" rid="F1">2–5</xref>, <xref ref-type="fig" rid="F2">16</xref>). Basichelicerite elongate, with a slight bulla and armed with two conspicuous granules at base of bulla, medial surface with a basal protuberance (Figs <xref ref-type="fig" rid="F1">2</xref>, <xref ref-type="fig" rid="F1">3</xref>, <xref ref-type="fig" rid="F1">5</xref>). Cheliceral hand with some greater seta-tipped tubercles. Fingers relatively short, inner edges toothed (Fig. <xref ref-type="fig" rid="F1">4</xref>): moveable finger and fixed finger with eight crested teeth, respectively.</p><p><bold>Pedipalpi</bold> (Fig. <xref ref-type="fig" rid="F1">6</xref>). Coxa dorsally with one small tubercle near distal margin. Trochanter ventrally with one setiferous tubercle and dorsally with one small tubercle. Femur ventrally with a row of seven setiferous tubercles of even size and spirally arranged from base to distal end on medial side; dorsally with many low conical tubercles along entire length. Patella ventro-mesally with two long and one short setiferous tubercles, and ventro-ectally with one long and one short setiferous tubercles. Tibia ventro-mesally with three setiferous tubercles, and ventro-ectally with four setiferous tubercles. Tarsus with three setiferous tubercles on each side of ventral surface. Tarsal claw curved, approximately same length as tarsus.</p><p><bold>Legs</bold> (Figs <xref ref-type="fig" rid="F2">10–15</xref>). Slender and long. All segments unarmed, nearly smooth. Femora I–IV not curved, almost straight. Tibia II distended at distal portion, conspicuously longer than tibiae I, III and IV (Figs <xref ref-type="fig" rid="F2">12–15</xref>). Distitarsus I with two (Fig. <xref ref-type="fig" rid="F2">10</xref>), distitarsus II with three tarsomeres. Distitarsi III–IV without scopula. Each claw of tarsi III–IV with one basal lobe nearly circular in shape (Fig. <xref ref-type="fig" rid="F2">11</xref>). Tarsal formula (I–IV): 7/19/7/7.</p><p><bold>Penis</bold> (Figs <xref ref-type="fig" rid="F3">23–30</xref>). Shaft slender, nearly parallel-sided, then distended towards apical portion (pars distalis). Ventral plate inflated, hollow on inner side, forming a heart-shaped stereoscopic ventral frame (ventral view, Fig. <xref ref-type="fig" rid="F3">28</xref>) (Figs <xref ref-type="fig" rid="F3">27</xref>, <xref ref-type="fig" rid="F3">30</xref>). Glans partially sunken into dorsal depressed portion of pars distalis (Fig. <xref ref-type="fig" rid="F3">26</xref>). Prior to inflation of capsula externa (follis) (Fig. <xref ref-type="fig" rid="F3">30</xref>), stylus with capsula interna sunken into capsula externa (Fig. <xref ref-type="fig" rid="F3">27</xref>). Capsula externa dorsally and ventrally extended at distal end. Everted capsula interna with a bifurcate ventral lobe distally. Stylus finger-shaped. Spination symmetrical. One pair of setae A, C, D, and E. Two pairs of setae F. Four pairs of setae B (Figs <xref ref-type="fig" rid="F3">28–30</xref>).</p><fig id="F3" position="float" orientation="portrait"><label>Figures 23–30.</label><caption><p><italic><tp:taxon-name><tp:taxon-name-part taxon-name-part-type="genus" reg="Lobonychium">Lobonychium</tp:taxon-name-part><tp:taxon-name-part taxon-name-part-type="species" reg="palpiplus">palpiplus</tp:taxon-name-part></tp:taxon-name></italic> Roewer, 1938 (<abbrev xmlns:xlink="http://www.w3.org/1999/xlink" content-type="institution" xlink:title="Museum of Hebei University, Baoding, China" id="ABBRID0E4IAE" xlink:type="simple">MHBU</abbrev>-Opi-20151208m) <bold>23</bold> Penis, ventral view <bold>24</bold> Same, dorsal view <bold>25</bold> Same, lateral view <bold>26</bold> Distal part of penis, lateral view <bold>27</bold> cross-section through glans and truncus at the marked point <bold>28</bold> Distal part of penis (expanded), ventral view <bold>29</bold> Same, dorsal view <bold>30</bold> Same, lateral view. Abbreviations: <bold>CE</bold> capsula externa (follis) <bold>CI</bold> capsula interna <bold>G</bold> glans <bold>S</bold> stylus <bold>VF</bold> ventral frame. Scale bars: 0.25 mm.</p></caption><graphic xmlns:xlink="http://www.w3.org/1999/xlink" xlink:href="zookeys-785-029-g003.jpg" position="float" orientation="portrait" xlink:type="simple" id="oo_228836.jpg"/></fig><p><bold>Female</bold> (<abbrev xmlns:xlink="http://www.w3.org/1999/xlink" content-type="institution" xlink:title="Museum of Hebei University, Baoding, China" id="ABBRID0EFKAE" xlink:type="simple">MHBU</abbrev>-Opi-20151208f) (Figs <xref ref-type="fig" rid="F1">7</xref>, <xref ref-type="fig" rid="F2">17–22</xref>, <xref ref-type="fig" rid="F4">32–34</xref>). Generally similar to male except abdomen slightly wider than in male (Figs <xref ref-type="fig" rid="F2">17</xref>, <xref ref-type="fig" rid="F4">32</xref>). Tibia II conspicuously longer than tibiae I, III and IV, but inconspicuously distended distally (Fig. <xref ref-type="fig" rid="F2">21</xref>). Inner edges of finger of chelicera toothed (Fig. <xref ref-type="fig" rid="F2">19</xref>): moveable finger with 12 teeth; fixed finger with seven teeth. Tarsal formula (I–IV): 7/22/7/7.</p><fig id="F4" position="float" orientation="portrait"><label>Figures 31–34.</label><caption><p><italic><tp:taxon-name><tp:taxon-name-part taxon-name-part-type="genus" reg="Lobonychium">Lobonychium</tp:taxon-name-part><tp:taxon-name-part taxon-name-part-type="species" reg="palpiplus">palpiplus</tp:taxon-name-part></tp:taxon-name></italic> Roewer, 1938 Photographs of male (<abbrev xmlns:xlink="http://www.w3.org/1999/xlink" content-type="institution" xlink:title="Museum of Hebei University, Baoding, China" id="ABBRID0EZLAE" xlink:type="simple">MHBU</abbrev>-Opi-20151208m) and female (<abbrev xmlns:xlink="http://www.w3.org/1999/xlink" content-type="institution" xlink:title="Museum of Hebei University, Baoding, China" id="ABBRID0E5LAE" xlink:type="simple">MHBU</abbrev>-Opi-20151208f) <bold>31</bold> Male body and parts of appendages, dorsal view <bold>32</bold> Female body and parts of appendages, dorsal view <bold>33</bold> Same, lateral view <bold>34</bold> Same, ventral view. Scale bars: 1 mm (Fig. <xref ref-type="fig" rid="F4">33</xref>); 0.5 mm (Figs <xref ref-type="fig" rid="F4">31–32</xref>, <xref ref-type="fig" rid="F4">34</xref>).</p></caption><graphic xmlns:xlink="http://www.w3.org/1999/xlink" xlink:href="zookeys-785-029-g004.jpg" position="float" orientation="portrait" xlink:type="simple" id="oo_228837.jpg"/></fig><p><bold>Ovipositor</bold> (Fig. <xref ref-type="fig" rid="F2">22</xref>). Ventral surface with four setae and dorsal surface with six setae.</p></tp:treatment-sec><tp:treatment-sec sec-type="description" id="SECID0EENAE"><title>Measurements.</title><p>Male (female): body 1.89 (2.74) long, 1.36 (1.64) wide at widest portion, scutum 1.69 (1.76) long. Ocularium 0.19 (0.20) long, 0.37 (0.35) wide. Proximal article of chelicera 0.69 (0.62) long, 0.24 (0.23) wide; second 0.89 (0.98) long, 0.26 (0.26) wide; distal 0.40 (0.44) long, 0.09 (0.08) wide. Pedipalp claw 0.64 (0.63) long. Penis 0.88 long. Measurements of pedipalp and legs as in Tables <xref ref-type="table" rid="T1">1</xref>, <xref ref-type="table" rid="T2">2</xref>.</p><table-wrap id="T1" position="float" orientation="portrait"><label>Table 1.</label><caption><p>Pedipalp and leg measurements (mm) of <italic><tp:taxon-name><tp:taxon-name-part taxon-name-part-type="genus" reg="Lobonychium">Lobonychium</tp:taxon-name-part><tp:taxon-name-part taxon-name-part-type="species" reg="palpiplus">palpiplus</tp:taxon-name-part></tp:taxon-name></italic> Roewer, 1938, male, length/width.</p></caption><table id="TID0EYPAC" rules="all"><tbody><tr><th rowspan="1" colspan="1"/><th rowspan="1" colspan="1">Trochanter</th><th rowspan="1" colspan="1">Femur</th><th rowspan="1" colspan="1">Patella</th><th rowspan="1" colspan="1">Tibia</th><th rowspan="1" colspan="1">Metatarsus</th><th rowspan="1" colspan="1">Tarsus</th><th rowspan="1" colspan="1">Total</th></tr><tr><td rowspan="1" colspan="1">Pedipalp</td><td rowspan="1" colspan="1">0.32/0.28</td><td rowspan="1" colspan="1">1.47/0.20</td><td rowspan="1" colspan="1">0.97/0.19</td><td rowspan="1" colspan="1">0.77/0.18</td><td rowspan="1" colspan="1"/><td rowspan="1" colspan="1">0.71/0.14</td><td rowspan="1" colspan="1">4.24</td></tr><tr><td rowspan="1" colspan="1">Leg I</td><td rowspan="1" colspan="1">0.35/0.18</td><td rowspan="1" colspan="1">1.72/0.14</td><td rowspan="1" colspan="1">0.46/0.18</td><td rowspan="1" colspan="1">1.38/0.11</td><td rowspan="1" colspan="1">2.21/0.05</td><td rowspan="1" colspan="1">1.33/0.03</td><td rowspan="1" colspan="1">7.45</td></tr><tr><td rowspan="1" colspan="1">Leg II</td><td rowspan="1" colspan="1">0.36/0.18</td><td rowspan="1" colspan="1">3.34/0.10</td><td rowspan="1" colspan="1">0.66/0.18</td><td rowspan="1" colspan="1">2.99/0.17</td><td rowspan="1" colspan="1">3.75/0.05</td><td rowspan="1" colspan="1">2.80/0.04</td><td rowspan="1" colspan="1">13.90</td></tr><tr><td rowspan="1" colspan="1">Leg III</td><td rowspan="1" colspan="1">0.37/0.24</td><td rowspan="1" colspan="1">2.20/0.15</td><td rowspan="1" colspan="1">0.64/0.25</td><td rowspan="1" colspan="1">1.23/0.17</td><td rowspan="1" colspan="1">2.63/0.10</td><td rowspan="1" colspan="1">1.24/0.07</td><td rowspan="1" colspan="1">8.31</td></tr><tr><td rowspan="1" colspan="1">Leg IV</td><td rowspan="1" colspan="1">0.37/0.24</td><td rowspan="1" colspan="1">2.90/0.15</td><td rowspan="1" colspan="1">0.61/0.25</td><td rowspan="1" colspan="1">1.52/0.17</td><td rowspan="1" colspan="1">3.56/0.10</td><td rowspan="1" colspan="1">1.44/0.07</td><td rowspan="1" colspan="1">10.40</td></tr></tbody></table></table-wrap><table-wrap id="T2" position="float" orientation="portrait"><label>Table 2.</label><caption><p>Pedipalp and leg measurements (mm) of <italic><tp:taxon-name><tp:taxon-name-part taxon-name-part-type="genus" reg="Lobonychium">Lobonychium</tp:taxon-name-part><tp:taxon-name-part taxon-name-part-type="species" reg="palpiplus">palpiplus</tp:taxon-name-part></tp:taxon-name></italic> Roewer, 1938, female, length/width.</p></caption><table id="TID0EUHAE" rules="all"><tbody><tr><th rowspan="1" colspan="1"/><th rowspan="1" colspan="1">Trochanter</th><th rowspan="1" colspan="1">Femur</th><th rowspan="1" colspan="1">Patella</th><th rowspan="1" colspan="1">Tibia</th><th rowspan="1" colspan="1">Metatarsus</th><th rowspan="1" colspan="1">Tarsus</th><th rowspan="1" colspan="1">Total</th></tr><tr><td rowspan="1" colspan="1">Pedipalp</td><td rowspan="1" colspan="1">0.45/0.31</td><td rowspan="1" colspan="1">1.49/0.18</td><td rowspan="1" colspan="1">1.10/0.22</td><td rowspan="1" colspan="1">0.91/0.19</td><td rowspan="1" colspan="1"/><td rowspan="1" colspan="1">0.89/0.12</td><td rowspan="1" colspan="1">4.84</td></tr><tr><td rowspan="1" colspan="1">Leg I</td><td rowspan="1" colspan="1">0.37/0.19</td><td rowspan="1" colspan="1">1.62/0.10</td><td rowspan="1" colspan="1">0.48/0.18</td><td rowspan="1" colspan="1">1.36/0.10</td><td rowspan="1" colspan="1">2.20/0.06</td><td rowspan="1" colspan="1">1.34/0.04</td><td rowspan="1" colspan="1">7.37</td></tr><tr><td rowspan="1" colspan="1">Leg II</td><td rowspan="1" colspan="1">0.39/0.20</td><td rowspan="1" colspan="1">3.18/0.10</td><td rowspan="1" colspan="1">0.62/0.18</td><td rowspan="1" colspan="1">3.01/0.10</td><td rowspan="1" colspan="1">3.72/0.06</td><td rowspan="1" colspan="1">2.73/0.04</td><td rowspan="1" colspan="1">13.65</td></tr><tr><td rowspan="1" colspan="1">Leg III</td><td rowspan="1" colspan="1">0.42/0.26</td><td rowspan="1" colspan="1">2.13/0.12</td><td rowspan="1" colspan="1">0.54/0.26</td><td rowspan="1" colspan="1">1.28/0.16</td><td rowspan="1" colspan="1">2.54/0.09</td><td rowspan="1" colspan="1">1.10/0.06</td><td rowspan="1" colspan="1">8.01</td></tr><tr><td rowspan="1" colspan="1">Leg IV</td><td rowspan="1" colspan="1">0.42/0.26</td><td rowspan="1" colspan="1">2.88/0.12</td><td rowspan="1" colspan="1">0.54/0.26</td><td rowspan="1" colspan="1">1.61/0.16</td><td rowspan="1" colspan="1">3.41/0.09</td><td rowspan="1" colspan="1">1.43/0.06</td><td rowspan="1" colspan="1">10.29</td></tr></tbody></table></table-wrap></tp:treatment-sec><tp:treatment-sec sec-type="habitat" id="SECID0EOYAE"><title>Habitat.</title><p>The specimens were collected by leaf litter sieving in dark moist places under dense forest canopy.</p></tp:treatment-sec><tp:treatment-sec sec-type="variation" id="SECID0ETYAE"><title>Variation.</title><p>The collection examined contains ten specimens, two males and eight females. The male (<abbrev xmlns:xlink="http://www.w3.org/1999/xlink" content-type="institution" xlink:title="Museum of Hebei University, Baoding, China" id="ABBRID0EZYAE" xlink:type="simple">MHBU</abbrev>-Opi-20151208m) and the female (<abbrev xmlns:xlink="http://www.w3.org/1999/xlink" content-type="institution" xlink:title="Museum of Hebei University, Baoding, China" id="ABBRID0E5YAE" xlink:type="simple">MHBU</abbrev>-Opi-20151208f) described here are asymmetrical in the position of granules on the left (Figs <xref ref-type="fig" rid="F1">5</xref>, <xref ref-type="fig" rid="F2">20</xref>) and right (Figs <xref ref-type="fig" rid="F2">16</xref>, <xref ref-type="fig" rid="F2">18</xref>) basichelicerites of chelicerae. Another male body 1.96 long, 1.21 wide at the widest portion, scutum 1.68 long. Size range of other females (n=7) as follows minimum (maximum in parentheses): body 2.20 (2.70) long, 1.59 (1.76) wide at the widest portion, scutum 1.72 (1.89) long. The variations in the number of segments in the tarsus are shown in Table <xref ref-type="table" rid="T3">3</xref>.</p><table-wrap id="T3" position="float" orientation="portrait"><label>Table 3.</label><caption><p>Numbers of tarsomeres of on legs of <italic><tp:taxon-name><tp:taxon-name-part taxon-name-part-type="genus" reg="Lobonychium">Lobonychium</tp:taxon-name-part><tp:taxon-name-part taxon-name-part-type="species" reg="palpiplus">palpiplus</tp:taxon-name-part></tp:taxon-name></italic> Roewer, 1938. L left, R right tarsus. Only one number is given when the specimen is symmetrical.</p></caption><table id="TID0E6PAE" rules="all"><tbody><tr><th rowspan="1" colspan="1">Specimen number (n=10)</th><th rowspan="1" colspan="1">Sex</th><th rowspan="1" colspan="1">Leg I</th><th rowspan="1" colspan="1">Leg II</th><th rowspan="1" colspan="1">Leg III</th><th rowspan="1" colspan="1">Leg IV</th></tr><tr><td rowspan="1" colspan="1">1</td><td rowspan="1" colspan="1">male</td><td rowspan="1" colspan="1">7</td><td rowspan="1" colspan="1">L19, R 21</td><td rowspan="1" colspan="1">7</td><td rowspan="1" colspan="1">7</td></tr><tr><td rowspan="1" colspan="1">2</td><td rowspan="1" colspan="1">female</td><td rowspan="1" colspan="1">7</td><td rowspan="1" colspan="1">L19, R 20</td><td rowspan="1" colspan="1">7</td><td rowspan="1" colspan="1">7</td></tr><tr><td rowspan="1" colspan="1">3, 4</td><td rowspan="1" colspan="1">male and female</td><td rowspan="1" colspan="1">7</td><td rowspan="1" colspan="1">19</td><td rowspan="1" colspan="1">7</td><td rowspan="1" colspan="1">7</td></tr><tr><td rowspan="1" colspan="1">5, 6</td><td rowspan="1" colspan="1">females</td><td rowspan="1" colspan="1">7</td><td rowspan="1" colspan="1">22</td><td rowspan="1" colspan="1">7</td><td rowspan="1" colspan="1">7</td></tr><tr><td rowspan="1" colspan="1">7, 8</td><td rowspan="1" colspan="1">females</td><td rowspan="1" colspan="1">7</td><td rowspan="1" colspan="1">18</td><td rowspan="1" colspan="1">7</td><td rowspan="1" colspan="1">7</td></tr><tr><td rowspan="1" colspan="1">9</td><td rowspan="1" colspan="1">female</td><td rowspan="1" colspan="1">7</td><td rowspan="1" colspan="1">L18, R 21</td><td rowspan="1" colspan="1">6</td><td rowspan="1" colspan="1">7</td></tr><tr><td rowspan="1" colspan="1">10</td><td rowspan="1" colspan="1">female</td><td rowspan="1" colspan="1">7</td><td rowspan="1" colspan="1">21</td><td rowspan="1" colspan="1">7</td><td rowspan="1" colspan="1">7</td></tr></tbody></table></table-wrap></tp:treatment-sec><tp:treatment-sec sec-type="distribution" id="SECID0EH6AE"><title>Distribution.</title><p>Indonesia (Pontianak), Malaysia (Trus Madi Mountain, Kalabakan).</p></tp:treatment-sec><tp:treatment-sec sec-type="remarks" id="SECID0EM6AE"><title>Remarks.</title><p>The three type specimens have not been dissected and are in good condition, with all appendages attached. The original description of the types by <xref ref-type="bibr" rid="B12">Roewer (1938)</xref> corresponds more-or-less to the morphology of the type specimens except for few minor characters, e.g., the male tibia II is distended at its distal portion, the presence of one short setiferous tubercle ventro-mesally on the pedipalpal patella, the minimum numbers of the tarsomeres II and III are 18 and 6, respectively, and the smaller male body (1.89–1.96).</p><p>Additionally, the localities of the new records from Malaysia are at most about 120 km apart. The distance between the recorded type locality (Indonesian part of Borneo) and the new localities (Malaysian part) is nearly 1000 km (Fig. <xref ref-type="fig" rid="F6">36</xref>).</p><fig id="F5" position="float" orientation="portrait"><label>Figure 35.</label><caption><p>Original label with Roewer’s handwriting of the type series of <italic><tp:taxon-name><tp:taxon-name-part taxon-name-part-type="genus" reg="Lobonychium">Lobonychium</tp:taxon-name-part><tp:taxon-name-part taxon-name-part-type="species" reg="palpiplus">palpiplus</tp:taxon-name-part></tp:taxon-name></italic> Roewer, 1938.</p></caption><graphic xmlns:xlink="http://www.w3.org/1999/xlink" xlink:href="zookeys-785-029-g005.jpg" position="float" orientation="portrait" xlink:type="simple" id="oo_228838.jpg"/></fig><fig id="F6" position="float" orientation="portrait"><label>Figure 36.</label><caption><p>Distribution of <italic><tp:taxon-name><tp:taxon-name-part taxon-name-part-type="genus" reg="Lobonychium">Lobonychium</tp:taxon-name-part><tp:taxon-name-part taxon-name-part-type="species" reg="palpiplus">palpiplus</tp:taxon-name-part></tp:taxon-name></italic> Roewer, 1938 in Borneo. <bold>A</bold> type locality <bold>B</bold> Trus Madi Mountain <bold>C</bold> Kalabakan.</p></caption><graphic xmlns:xlink="http://www.w3.org/1999/xlink" xlink:href="zookeys-785-029-g006.jpg" position="float" orientation="portrait" xlink:type="simple" id="oo_228839.jpg"/></fig><p>According to the drawings presented by <xref ref-type="bibr" rid="B19">Suzuki (1969</xref>: 30, fig. 19 E; <xref ref-type="bibr" rid="B20">1977</xref>: 19, fig. 6 F–G; <xref ref-type="bibr" rid="B21">1981</xref>: 268, fig. 1B–C) the male genital morphology of <tp:taxon-name><tp:taxon-name-part taxon-name-part-type="family">Epedanidae</tp:taxon-name-part></tp:taxon-name> seems to be quite homogeneous and little functional variation has been documented to date.</p></tp:treatment-sec><ref-list><ref id="B12"><mixed-citation xmlns:xlink="http://www.w3.org/1999/xlink" xlink:type="simple"><person-group><name name-style="western"><surname>Roewer</surname><given-names>CF</given-names></name></person-group> (<year>1938</year>) <article-title>Über <tp:taxon-name>Acrobuninae</tp:taxon-name>, <tp:taxon-name><tp:taxon-name-part taxon-name-part-type="subfamily">Epedaninae</tp:taxon-name-part></tp:taxon-name> und <tp:taxon-name>Sarasinicinae</tp:taxon-name>. Weitere Weberknechte IX.</article-title><source>Veröffentlichungen aus dem Deutschen Kolonial- und Übersee-Museum in Bremen</source><volume>2</volume>: <fpage>81</fpage>–<lpage>169</lpage>.</mixed-citation></ref><ref id="B19"><mixed-citation xmlns:xlink="http://www.w3.org/1999/xlink" xlink:type="simple"><person-group><name name-style="western"><surname>Suzuki</surname><given-names>S</given-names></name></person-group> (<year>1969</year>) <article-title>On a collection of opilionids from Southeast Asia.</article-title><source>Journal of Science of the Hiroshima University</source><volume>22</volume>: <fpage>11</fpage>–<lpage>77</lpage>.</mixed-citation></ref><ref id="B20"><mixed-citation xmlns:xlink="http://www.w3.org/1999/xlink" xlink:type="simple"><person-group><name name-style="western"><surname>Suzuki</surname><given-names>S</given-names></name></person-group> (<year>1977</year>) <article-title>Report on a collection of opilionids from the Philippines.</article-title><source>Journal of Science of the Hiroshima University</source><volume>27</volume>: <fpage>1</fpage>–<lpage>120</lpage>.</mixed-citation></ref><ref id="B21"><mixed-citation xmlns:xlink="http://www.w3.org/1999/xlink" xlink:type="simple"><person-group><name name-style="western"><surname>Suzuki</surname><given-names>S</given-names></name></person-group> (<year>1981</year>) <article-title>Three opilionids from Thailand.</article-title><source>Annotationes Zoologicae Japonenses</source><volume>54</volume>: <fpage>267</fpage>–<lpage>272</lpage>.</mixed-citation></ref></ref-list></tp:taxon-treatment>
